# Supplementary material for: Driving habits and behaviors of patients with brain tumors: a self-report, cognitive and driving simulation study
Source: Sci Rep. 2018 Mar 15;8:4635. doi: 10.1038/s41598-018-22937-y (PMC5854700; doi:10.1038/s41598-018-22937-y)
Supplement: Supplementary file 1 — Supplementary Dataset 2 [file 41598_2018_22937_MOESM1_ESM.xlsx]

## Sheet: Results
PTID#	Years of driving experience (continuous variable)	Do you still drive (1: N, 2: Y)	If no: why and when did you stop driving? (Written response)	In an average week, how much time do you spend driving? (hours)	How much of this time is spend on the highway? (hours)	What percentage of the time that you travel in a car in a typical week are you the driver?	Do you enjoy driving? (1:No, 2: Yes)	How would you rate the quality of your driving? (1: poor; 2: fair; 3: average; 4: good; 5: excellent)	How fast do you usually drive compared to the general flow of traffic in the city? (1: much slower; 2: somewhat slower: 3: about the same: 4: somewhat faster: 5: much faster)	How fast do you usually drive compared to the general flow of traffic on the highway? (1: much slower; 2: somewhat slower; 3: about the same; 4: somewhat faster; 5: much faster)	Has anyone ever suggested that you limit your driving/stop driving? (1: no; 2: yes)	If yes: why? (written response)	Did you feel frustrated by this suggestion? (1: no; 2: yes)	Which is your preferred method of transportation? (1: public transport; 2: taxi; 3: someone else; 4: drive myself; 5: bicylce; 6: walk)	When you had to drive somewhere, but don't want to drive yourself, what do you do? (1: ask a friend; 2: taxi; 3: public transport; 4: drive yourself; 5: cancel/postpone; 6: other; 7: always feel comfortable)	Have you driven to places beyond your neighborhood? (1: no; 2: yes)	Have you driven outside of the city limits? (i.e. rural driving?) (1: no; 2: yes)	Have you driving in more distant towns? (1: no; 2: yes)	Have you driven any additional, long distance trips? (1: no; 2: yes)	If yes: please list location, distance and frequency of trips	Do you drive when it is raining/snowing? (1: no; 2: yes)	If yes: difficulty (1: extreme, 2: moderate, 3: little, 4:no)	Do you drive alone? (1: no; 2: yes)	If yes: difficulty (1: extreme; 2: moderate; 3: little; 4: no)	Do you parallel park? (1: yes; 2: no)	If yes: difficulty (1: extreme; 2: moderate; 3: little; 4: no)	Do you make left-handed turns across oncoming traffic? (1: no; 2: yes)	If yes: difficulty (1: extreme; 2: moderate; 3: little; 4: no)	Do you drive on highways? (1: no; 2: yes)	If yes: difficulty (1: extreme; 2: moderate; 3: little; 4: no)	Do you drive on high-traffic roads? (1: no; 2: yes)	If yes: difficulty (1: severe; 2: moderate; 3: little; 4: no)	Do you drive in rush-hour traffic? (1: no; 2: yes)	If yes: difficulty (1: extreme; 2: moderate: 3; little; 4: no)	Do you drive at night? (1: no; 2: yes)	If yes: difficulty (1: extreme; 2: moderate: 3: little; 4: no)	Have you ever been involved in any accidents when you were the driver?	If yes: how many?	Do you have experience playing driving video games? (1: no; 2: yes)	If yes: how much? (written response)	How many times have you been stopped or ticketed for a traffic violation in the last three years? (1: none; 2: one: 3: two: 4: three: 5: 4 or more)	How many accidents have you been in, or caused, within the last three years? 1: none; 2: one: 3: two: 4: three: 5: 4 or more)	In how many accidents were you at fault in the last three years? (1: none; 2: one: 3: two: 4: three: 5: 4 or more)	I have concerns about my ability to drive safely (1: strongly disagree; 2: disagree; 3: no opnion; 4: agree; 5: strongly agree)	Others have concerns about my ability to drive safely (1: strongly disagree; 2: disagree; 3: no opnion; 4: agree; 5: strongly agree)	I have limited the amount of driving that I do (1: strongly disagree; 2: disagree; 3: no opnion; 4: agree; 5: strongly agree)	I avoid driving at night 1: strongly disagree; 2: disagree; 3: no opnion; 4: agree; 5: strongly agree)	I avoid driving in the rain (1: strongly disagree; 2: disagree; 3: no opnion; 4: agree; 5: strongly agree)	I avoid driving in busy traffic (1: strongly disagree; 2: disagree; 3: no opnion; 4: agree; 5: strongly agree)
1 (701)	12	1	Live in a condo downtown; no need	5	0.5	75	2	4	4	4	2	Epilepsy	1	3	1	2	2	2	1		2	3	2	4	2	2	2	4	2	4	2	4	2	4	2	3	1		2	Minimal	1	1	1	2	4	5	2	2	1
3	22	2		10	8	100	2	4	3	3	2	Stop for surgery	1	4	7	2	2	2	2	2x every weekend	2	3	2	4	2	4	2	3	2	4	2	3	2	3	2	2	1		1		1	1	1	2	1	1	3	1	2
4	43	2		4	0	100	2	3	3	3	1			4	1	2	2	2	1		2	4	2	4	2	4	2	4	2	4	2	4	2	4	2	4	2	1	1		2	2	1	1	1	1	1	1	1
5	32	2		2	16.7	10	2	4	3	3	1			4	1	1	1	1	1		2	4	2	4	1		2	4	2	4	2	4	2	4	2	4	1		1		1	1	1	1	2	4	2	2	2
6	26	2		3	0.5	5	2	3	3	3	1			3	1	2	2	1	2	in USA for ~2hrs	2	3	2	4	1		2	3	2	3	2	3	2	3	2	2	1		1		1	1	1	2	2	2	4	2	2
7	50	2		5	2	90	2	4	3	3	1			4	1	2	2	2	1		2	3	2	4	2	3	2	4	2	4	2	4	2	4	2	3	2	3	1		1	1	1	1	2	4	4	2	2
8	23	2		40	20	100	2	4	4	4	1			4	7	2	2	2	2	Halifax (2000km), florida (1,600km x 4)	2	3	2	4	2	4	2	4	2	4	2	4	2	4	2	4	1		2	very limited	5	1	1	1	1	1	1	1	1
9	20	1		20	10	100	2	5	5	5	1			4	7	2	2	2	2	Montreal	2	3	2	4	2	3	2	4	2	4	2	4	2	4	2	3	1		1		1	1	1	1	1	1	1	1	1
10(703)	40	2		40	0	30	1	3	3	3	1			4	1	2	1	1	1		1		2	4	2	4	2	4	1		2	4	2	4	2	4	2	1	1		1	1	1	1	1	1	4	5	1
11(704)	20	2		2	2	100	2	3	3	2	1			5	7	2	2	2	2	London, ON (200km)	2	2	2	4	2	2	2	4	2	4	2	4	2	4	2	3	2	1	1		1	1	1	1	1	1	2	2	2
12(705)	53	2		12	8	80	2	5	3	3	1			4	1	2	2	2	2	450km	2	2	2	4	2	4	2	4	2	4	2	4	2	4	2	4	2	1	2		1	1	1	1	1	1	1	1	1
13(706)	39	2		16		16	2	4	3	4	2	under advisment of doctor	2	4	3	2	2	2	2	peterborough, belleville (120km)	2	2	2	2	2	2	2	1	2	1	2	1	2	1	2	1	2	1	1		1	1	1	2	2	1	1	1	1
14(707)	30	2		14	2	90	2	5	4	4	1			4	1	2	2	2	2	P.E.I. (1600km)	2	4	2	4	2	4	2	4	2	4	2	4	2	3	2	4	1		2	1hr per week	1	1	1	1	1	1	1	1	1
15	45	2		10	0	95	2	2	3	2	1			1	3	1	1	1	1		2	3	2	4	2	4	2	4	1		2	2	2	2	2	4	1		1		1	1	1	2	2	4	2	2	2
16(709)	30	2		10	7	99	2	4	3	2	1			4	4	2	2	2	2	GTA, Kingston, Montreal, Ottawa (1000km)	2	4	2	4	2	4	2	4	2	4	2	4	2	4	2	4	1		1		1	1	1	1	1	1	1	1	1
17	40	2		2	0	100	1	4	3	3	1			4	1	1	1	1	1		2	3	2	4	2	4	2	4	1		2	3	2	3	2	3	1		1		1	1	1	2	2	5	2	2	2
18	50	2		8	4	100	2	4	4	3	1			4	1	2	2	2	2		2	4	2	4	2	4	2	4	2	4	2	4	2	4	2	4	2	1	1		1	1	1	1	1	1	1	1	1
19	14	2		10	1	100	2	5	4	3	1			4	7	2	2	2	2	Niagara, NYC (1600km)	2	4	2	4	2	4	2	4	2	4	2	4	2	3	2	4	2	1	2	minimal	1	1	1	1	1	1	1	1	1
20(710)	15	2		6	2	60	2	4	3	3	1			4	1	2	1	2	1		2	2	2	4	2	4	2	4	2	4	2	4	2	4	2	3	2	1	1		1	1	1	3	3	4	4	3	3
21(711)	43	2		5	1	80	2	4	3	3	1			4	7	2	2	2	2	Florida, Windsor, NYC (5600km)	2	4	2	4	2	3	2	4	2	4	2	4	2	4	2	3	1		1		1	1	1	1	1	1	1	1	1
22	17	2		2	0	50	2	4	2	3	1			3	1	2	2	2	2	NY, London	2	3	2	3	1		2	4	2	4	2	4	2	4	2	4	1		2	6mo	1	2	1	1	4	4	4	3	2
23	46	2		4	1	100	2	4	3	3	1			4	7	2	2	2	2	Oshawa (90km)	2	4	2	4	2	4	2	4	2	4	2	4	2	4	2	4	2	4	1		1	1	1	1	1	1	1	1	1
24		2		1	0.166	100	1	4	3	3	1			6	3	2	2	2	2	250 miles/week	2	3	2	3	2	3	2	3	2	3	2	3	2	3	2	3	1		1		1	1	1	1	1	3	1	1	1
25	35	2		10	4	100	2	4	3	3	1			4	3	2	2	2	1		2	2	2	4	2	3	2	4	2	4	2	4	2	4	2	3	2	1	1		1	1	1	1	1	1	4	1	1
27	41	2		4	2	30	2	4	3	3	1			4	5	2	2	2	2	Toronto	2	3	2	4	2	4	1		2	4	2	4	2	4	2	3	1		1		1	1	1	1	1	1	1	1	1
28	40	2		10	5	100	2	5	3	3	1			4	1	2	2	2	2	Prescott (300km); Pennsylvania/NY/Ohio (300-400km)	2	4	2	4	2	4	2	3	2	4	2	4	2	4	2	4	2	1	1		1	1	1	1	1	1	1	1	1
29	30	2		15	5	100	2	5	2	3	1			4	3	2	2	2	2	NY	2	3	2	4	2	4	2	4	2	4	2	4	2	4	2	4	1		1		1	1	1	1	1	1	1	1	1
30	22	2		4	0	50	2	5	4	4	2	Drive carefully	1	4	1	2	2	2	2	USA (800km)	2	4	2	4	2	4	2	4	2	4	2	4	2	4	2	4	1		1		1	1	1	1	2	2	1	1	1
31	50	2		15	7.5	100	2	4	3	4	1			4	5	2	2	2	2	North America	2	3	2	4	2	4	2	4	2	4	2	4	2	4	2	3	2	2	2	rarely	2	1	1	1	1	1	1	1	1
33	27	2		1	0	100	2	5	3	3	1			4	1	1	1	1	1		2	4	2	4	2	4	2	4	2	4	2	4	2	4	2	4	1		1		1	1	1	1	1	3	1	1	1
34		2		40	0	100	2	3	3	3	1			4	1	2	1	1	1		2	2	2	2	1		1		2	3	2	3	2	3	2	3	2	2	1		1	1	1	4	4	4	2	2	2
35	12	2		6	3	25	2	5	3	3	1			4	1	2	2	2	1		2	3	2	4	2	3	2	4	2	4	2	4	2	4	2	4	1		1		1	1	1	1	1	1	1	1	1
36	35	2		5	0	10	2	4	3	3	1			4	1	2	2	2	2	New Bedford, Windsor (<300km)	2	2	2	4	2	4	2	4	2	4	2	4	2	4	2	3	2	2	1		1	1	1	1	1	1	2	2	2
37	18	2		4	1	50	2	3	3	3	1			4	4	2	2	2	2	St. Catherines, Milton, Burlington, Sault St. Marie	2	3	2	4	2	3	2	3	2	4	2	3	2	4	2	4	2	2	2	Little	2	2	1	1	2	1	1	1	1
38	43	2		2	0.5	5	2	5	3	3	1			3	1	1	1	1	1		2	4	2	4	2	4	2	4	2	4	2	4	1		1		1		1		1	1	1	1	1	5	4	3	3
39	40	2		1.5	0	90	2	4	3	3	1			4	6	2	1	1	1		2	3	2	4	2	3	2	3	2	3	1		1		1		1		1		1	1	1	1	1	1	1	1	2
40	10	2		20	0	90	2	4	4	3	1			4	1	2	2	2	2	Burlington, Oakville, North York	2	4	2	4	2	4	1		2	4	1		1		2	4	1		1		2	1	1	1	1	1	2	1	2
41	25	2		0.5	0	50	1	4	2	3	1			1	7	2	2	2	2	Kingston, New York	2	4	2	4	2	4	2	4	2	4	2	4	2	4	2	4	1		1		1	1	1	1	1	1	1	1	1
42	20	2		20	10	90	2	4	3	3	1			4	3	2	2	2	2	USA	2	4	2	4	2	4	2	4	2	4	2	4	2	4	2	4	1		2	Very little	1	1	1	1	1	1	1	1	1
43	16	2		4	1	100	2	4	3	3	1			1	3	2	2	2	1		2	4	2	4	2	4	2	4	2	4	2	4	2	4	2	4	1		1		1	1	1	1	1	1	1	1	1
44	30	2		9	2	100	2	4	3	3	1			4	3	2	2	2	2	PEi (5000)	2	4	2	4	2	4	2	4	2	4	2	4	2	4	2	4	1		1		1	1	1	1	1	1	1	1	1
45	24	2		8	6	80	2	5	3	3	1			4	7	2	2	2	2	Florida, Virginia, Portugal	2	3	2	4	2	3	2	4	2	4	2	4	2	4	2	4	2	2	2	Very little	1	1	1	1	1	1	1	1	1
46	25	2		12	0	100	2	4	3	3	1			4	3	2	2	2	1		2	3	2	4	2	4	2	4	2	4	2	4	2	4	2	4	1		1		1	1	1	2	2	2	2	2	2
48	40	2		1.5	0.15	100	2	4	3	3	1			4	1	2	2	2	2	Bowmanville ON, Chicopee MA, Sutton QC (1831 km)	2	4	2	4	2	4	2	4	2	4	2	4	2	4	2	4	2	1	1		2	2	2	1	1	1	1	1	1
49		2		80	70	90	2	5	3	3	1			4	4	2	2	2	2		2	4	2	4	2	4	2	4	2	4	2	4	2	4	2	4	1		1		1	1	1	1	1	1	1	1	1
50	22	2		8	0	10	2	5	3	3	1			4	7	2	2	2	1		2	3	2	4	1		2	3	1		1		2	4	2	3	1		1		1	1	1	1	1	4	4	4	4
51	40	2		10	4	100	2	5	3	3	1			4	7	2	2	2	2	Ottawa, Lake Placid, Huntsville, Bayfield	2	4	2	4	2	4	2	4	2	4	2	4	2	4	2	4	1		1		1	1	1	1	1	1	1	1	1
53	29	2	after brain surgery	10	2	100	2	5	3	3	1			4	3	2	2	2	1		2	4	2	4	2	4	2	4	2	4	2	4	2	4	2	4	1		1		2	1	1	1	1	1	1	1	2
54	24	2		2	0	100	2	4	3	3	1			4	7	2	2	2			2	3	2	4	2	4	2	4	2	3	2	4	2	4	2	4	1		1		1	1	1	1	1	1	1	1	1
55	33	2		30	3	30	2	5	3	3	1			4	3	2	2	2	2	Florida (4000km)	2	4	2	4	2	4	2	4	2	4	2	4	2	4	2	4	1		1		1	1	1	1	1	1	2	2	2
56	40	2		0.5	0.5	100	2	4	3	3	1			4	1	2	2	2	1		2	3	1		2	3	2	3	2	3	2	3	1		2	3	1		1		1	1	1	1	1	4	4	2	2
58	40	2		30	30	99	2	5	3	3	1			4	7	2	2	2	2	Sudbury, London, Niagara, Sarnia	2	4	2	4	2	4	2	4	2	4	2	4	2	4	2	4	1		1		1	1	1	1	1	1	1	1	1
59	46	2	Had a brain tumour removed after having a seizure	45	15	100	2	4	3	3	2	Seizure	2	3	3	2	2	2	1		2	3	2	4	2	4	2	4	2	4	2	4	2	4	2	4	2	3	1		1	1	1	1	1	1	1	1	1
62	37	2		3	2	50	2	5	3	3	1			5	2	2	2	2	1		2	4	2	4	2	4	2	4	2	4	2	3	2	3	2	4	1		1		2	2	1	1	1	1	1	1	1
64	34	2		8	2	100	2	4	3	3	1			6	4	2	2	2	2	Quebec, NY, Muskoka	2	4	2	4	2	4	2	4	2	4	2	4	2	4	2	3	2	2	1		2	3	1	1	1	1	3	1	1
65	58	2		14	1	100	2	5	3	3	1			4	7	2	2	2	2	Florida, Mexico (10,000km)	2	3	2	4	2	2	2	4	2	4	2	4	2	4	2	2	2	1	1		1	2	2	1	1	1	2	1	1
66	40	2		6	0	10	2	3	2		1			4	2	2	2	2	1		2	2	2	2	2	3	2	3	2	3	1		1		2	3	2	1	2	1hr/week	3	3	2	2	2	2	3	2	3
67	7	2		5	1	90	2	5	3	3	1			4	7	2	2	2	1		2	2	2	4	1		2	4	2	4	2	4	2	3	2	4	2	2	1		1	3	1	1	1	1	1	1	1
68	23	2		3	0.5	100	2	3	2	2	1			4	6	2	2	1	1		2	2	2	2	2	4	2	2	2	2	2	2	1		1		2	1	1		1	1	2	1	1	4	4	4	4
69		2		6	2	100	2	5	3	3	1			4	1	2	2	2	2	Florida, Montreal, Ottawa	2	4	2	4	2	4	2	4	2	4	2	4	2	4	2	4	1		1		1	1	1	1	1	1	1	1	1
70	24	2		6	0.5	95	2	4	4	4	1			4	1	2	2	2	2	Montreal (1200km)	2	4	2	4	2	3	2	4	2	4	2	4	2	4	2	4	1		1		1	1	1	3	1	1	1	1	1
71	27	2		4	1	50	2	4	3	3	1			4	1	2	2	2	2	Atlanta (1960)
72	34	2		3	2	75	2	4	3	4	1			4	1	2	2	2	2	Hamilton (250km)	2	4	2	4	2	3	2	4	2	4	2	4	2	4	2	4	2	1	2	Little	2	1	1	1	1	1	1	1	1
73	10	2		20	0	70	2	3	3		1			4	1	1	1	1	1		2	3	2	4	2	4	2	4	1		2	4	2	4	2	4	1		1		1	1	1	1	1	1	1	1	2
74	9	2		4	1	30	2	5	3	2	1			4	1	2	2	2	2	Miami	2	4	2	4	2	4	2	4	2	4	2	4	2	3	2	4	1		2	Lots	1	1	1	1	1	1	1	1	1
75	9	2		2	0.5	25	2	4	3	3	2	Brain tumour affecting vision	2	3	1	2	2	2	2	Windsor/sudbury	2	3	2	4	2	4	2	4	2	4	2	4	2	4	2	3	2	1	2	A few games	2	2	1	1	1	2	1	1	4
76	44	2		1	0	100	2	3	2		1			4	1	2	2	1	1		1		2	4	1		2	4	1		2	4	1		1		2	2	1		2	2	2	1	2	5	5	5	4
77	11	2		2	0	30	2	4	3		1			3	1	2	2	1	1		2	3	2	4	2	4	2	4	2	4	2	4	2	4	2	4	1		2	Moderate	1	1	1	1	1	4	1	1	1
78	17	2		4	0.25	75	2	5	3	3	1			4	7	2	2	2	1		2	3	2	4	2	4	2	4	2	4	2	4	2	4	2	4	2	1	1		1	2	1	1	1	1	1	1	1
79	23	2		10	8	100	2	5	3	3	1			4	4	2	2	2	2	Italy (10,000)	2	4	2	4	2	4	2	4	2	4	2	4	1		2	4	1		2		1	1	1	1	1	2	1	1	1
80		2		14	12	59	2	5	3	3	1			4	4	2	2	2	2	Florida, Canada	2	4	2	4	2	4	2	4	2	4	2	4	2	4	2	4	2	1	1		1	1	1	1	1	1	1	1	1
81	41	2		48	48	100	2	5	3	3	1			4	5	2	2	2	2	Montreal, calgary (5000km)	2	4	2	4	2	4	2	4	2	4	2	4	2	4	2	4	1		1		1	1	1	1	1	1	1	1	1
82	1	2		3	1	90	2	4	3	4	1			1	3
83	50	2		10	10	100	2	4	3	3	1			1	3	2	2	2	2		2	4	1		2	4	2	4	2	4	2	4	1		2	4	1		1		1	1	1	1	1	4	4	2	2
84	40	2		40	10	100	2	5	3	3	1			4	2	2	2	2	2	Windsor (340km)	2	4	2	4	2	4	2	4	2	4	2	4	2	4	2	4	2	1	1		2	1	1	2	1	1	4	2	2
85	45	2		8	0	100	2	5	3		1			1	1	2	2	2	1		2	4	2	4	2	3	2	3	2	2	2	3	2	4	2	4	1		1		1	2	1	1	1	1	1	1	1
86		2		3	1	100	2	5	3	3	1			4	3	2	2	2	2	USA	2	4	2	4	2	4	2	4	2	4	2	4	2	4	2	4	1		1		1	1	1	1	1	1	1	1	1
87	16	2		2	1	90	2	4	3	3	1			6	3	2	2	2	1		2	2	2	4	1		2	4	2	4	2	4	1		2	2	1		1		1	1	1	2	2	2	4	4	4
88	36	2		5	3	100	2	4	3	4	1			4	1	2	2	2	2	Montreal	2	4	2	4	2	4	2	4	2	4	2	4	2	4	2	4	1		1		1	1	1	1	1	1	1	1	1
89	53	2		10	2	90	2	4	3	3	1			5	7	2	2	2	2	Maritimes, Ottawa (6000)	2	3	2	4	2	4	2	4	2	4	2	4	2	4	2	4	2	1	1		1	1	1	1	1	1	1	1	1
90	45	2		16	8	100	2	5	4	4	2	Roads are crowded today		4	7	2	2	2	2	Montreal, New Jersey (2000km)	2	3	2	4	2	4	2	4	2	4	2	4	2	4	2	4	2	1	1		1	1	1	1	3	2	2	2	2
91	35	2		15	0	80	2	4	3	2	1			4	4	2	2	1	1		2	4	2	4	2	4	2	4	2	4	2	4	2	4	2	4	2	2	1		1	1	1	1	1	1	1	1	1
92	50	2		3	1	20	2	4	3	3	1			4	1	2	2	2	1		2	4	2	4	2	3	2	4	2	4	2	4	2	4	2	4	1		1		1	1	1	1	1	1	1	1	1
93		2		2	0.5	25	2	4	2	2	1			3	1	2	2	2	1		2	2	2	4	2	3	2	4	2	3	2	3	2	3	2	3	1		1		1	1	1	2	1	5	2	2	2
95	61	2		5	4	100	2	4	3	3	1			4	1	2	2	2	2	BC, Nova Scotia (5000)	2	4	2	4	2	4	2	4	2	4	2	4	2	4	2	4	1		1		1	1	1	1	1	2	1	1	1
96	50	2		26	3	100	2	4	3	3	1			4	6	2	2	2	2	Hilton head South Carolina	2	4	2	4	2	3	2	4	2	4	2	4	2	4	2	3	2	1	1		1	2	1	1	1	1	1	1	1
[truncated: 5 more columns]

## Sheet: Controls
PTID	How many times have you been stopped or ticketed for a traffic violation in the last three years? (1: none; 2: one: 3: two: 4: three: 5: 4 or more)	How many accidents have you been in, or caused, within the last three years? 1: none; 2: one: 3: two: 4: three: 5: 4 or more)	In how many accidents were you at fault in the last three years? (1: none; 2: one: 3: two: 4: three: 5: 4 or more)	I have concerns about my ability to drive safely (1: strongly disagree; 2: disagree; 3: no opnion; 4: agree; 5: strongly agree)	Others have concerns about my ability to drive safely (1: strongly disagree; 2: disagree; 3: no opnion; 4: agree; 5: strongly agree)	I have limited the amount of driving that I do (1: strongly disagree; 2: disagree; 3: no opnion; 4: agree; 5: strongly agree)	I avoid driving at night 1: strongly disagree; 2: disagree; 3: no opnion; 4: agree; 5: strongly agree)	I avoid driving in the rain (1: strongly disagree; 2: disagree; 3: no opnion; 4: agree; 5: strongly agree)	I avoid driving in busy traffic (1: strongly disagree; 2: disagree; 3: no opnion; 4: agree; 5: strongly agree)	I will drive faster than the speed limit if I think that I won't be caught (1: strongly disagree; 2: disagree; 3: no opnion; 4: agree; 5: strongly agree)	I will run a red light if I think that I won't get caught (1: strongly disagree; 2: disagree; 3: no opnion; 4: agree; 5: strongly agree)	I will drive after drinking more alcohol than I should (1: strongly disagree; 2: disagree; 3: no opnion; 4: agree; 5: strongly agree)	When I get angry with other drivers, I will honk my horn, gesture, or drive up too closely to them (1: strongly disagree; 2: disagree; 3: no opnion; 4: agree; 5: strongly agree)	How many miles a week do you drive?
2
6
7
18
27
33
35

## Sheet: Code
Variable	1	2	3	4	5	6	7	8	9
Driving Habits Questionnaire
Years of driving experience (1)	2016-01-10	2016-11-20	21-30	31-40	41-50	50+
Do you still drive? (2)	No	Yes
If no: why and when did you stop driving? (2a)	Written response**
In an average week, how much time do you spend driving? (hours) (3)	2016-01-02	2016-03-04	2016-05-06	2016-07-08	2016-09-10	2016-11-15	15-20	21+
How much of this time is spend on the highway? (hours) (3a)	0	<1	2016-01-02	2016-02-03	2016-04-05	2016-05-06	2016-06-07	7+
What percentage of the time that you travel in a car in a typical week are you the driver? (4)	0	<25%	25-49%	50-74%	75-100%
Do you enjoy driving? (5)	No	Yes
How would you rate the quality of your driving? (6)	Poor	Fair	Average	Good	Excellent
How fast do you usually drive compared to the general flow of traffic in the city? (7)	Much slower	Somewhat slower	About the same	Somewhat faster	Much Faster
How fast do you usually drive compared to the general flow of traffic on the highway? (8)	Much slower	Somewhat slower	About the same	Somewhat faster	Much Faster
Has anyone ever suggested that you limit your driving/stop driving? (9)	No	Yes
If yes: why? (9a)	Written response*
Did you feel frustrated by this suggestion? (9b)	No	Yes
Which is your preferred method of transportation? (10)	Public transportation	Taxi	Have someone drive you	Drive myself	Bicycle	Walk
When you had to drive somewhere, but don't want to drive yourself, what do you do? (11)	Ask a friend or a relative to drive you	Call a taxi	Public transportation	Drive yourself regardless of how you feel	Cancel or postpone your plans and stay home	Other	N/A (was always comfortable driving myself)	1,2,3	1,2,3,5
Have you driven to places beyond your neighborhood? (12)	No	Yes
Have you driven outside of the city limits? (i.e. rural driving?) (13)	No	Yes
Have you driving in more distant towns? (14)	No	Yes
Have you driven any additional, long distance trips? (15)	No	Yes
If yes: please list location, distance and frequency of trips (15a)	Written response*
Do you drive when it is raining/snowing?(16)	No	Yes
If yes: difficulty	Extreme	Moderate	Little	No
Do you drive alone? (17)	No	Yes
If yes: difficulty	Extreme	Moderate	Little	No
Do you parallel park? (18)	No	Yes
If yes: difficulty	Extreme	Moderate	Little	No
Do you make left-handed turns across oncoming traffic? (19)	No	Yes
If yes: difficulty	Extreme	Moderate	Little	No
Do you drive on highways? (20)	No	Yes
If yes: difficulty	Extreme	Moderate	Little	No
Do you drive on high-traffic roads? (21)	No	Yes
If yes: difficulty	Extreme	Moderate	Little	No
Do you drive in rush-hour traffic? (22)	No	Yes
If yes: difficulty	Extreme	Moderate	Little	No
Do you drive at night? (23)	No	Yes
If yes: difficulty	Extreme	Moderate	Little	No
Have you ever been involved in any accidents when you were the driver? (24)	No	Yes
If yes: how many? (24a)	2016-01-02	2016-03-04	2016-05-06
Do you have experience playing driving video games? (25)	No	Yes
If yes: how much? (25a)	Written response*
American Academy of Neurology Questionnaire
How many times have you been stopped or ticketed for a traffic violation in the last three years? (1)	0	1	2	3	4+
How many accidents have you been in, or caused, within the last three years? (2)	0	1	2	3	4+
In how many accidents were you at fault in the last three years? (3)	0	1	2	3	4+
I have concerns about my ability to drive safely (4)	1	2	3	4	5
Others have concerns about my ability to drive safely (5)	1	2	3	4	5
I have limited the amount of driving that I do (6)	1	2	3	4	5
I avoid driving at night (7)	1	2	3	4	5
I avoid driving in the rain (8)	1	2	3	4	5
I avoid driving in busy traffic (9)	1	2	3	4	5
I will drive faster than the speed limit if I think that I won't be caught (10)	1	2	3	4	5
I will run a red light if I think that I won't get caught (11)	1	2	3	4	5
I will drive after drinking more alcohol than I should (12)	1	2	3	4	5
When I get angry with other drivers, I will honk my horn, gesture, or drive up too closely to them (13)	1	2	3	4	5
How many miles a week do you drive? (14)	1-50	51-150	151-250	251-350	351-450	451-550	551+

## Sheet: Sheet1
Much slower	0
Somewhat slower	7
About the same	68
Somewhat faster	9
Much faster	1
Much slower	0
Somewhat slower	7
About the same	60
Somewhat faster	11
Much faster	1
