# Supplementary material for: Driving habits and behaviors of patients with brain tumors: a self-report, cognitive and driving simulation study
Source: Sci Rep. 2018 Mar 15;8:4635. doi: 10.1038/s41598-018-22937-y (PMC5854700; doi:10.1038/s41598-018-22937-y)
Supplement: Supplementary file 2 — Supplementary Dataset 1 [file 41598_2018_22937_MOESM2_ESM.xlsx]

## Sheet: Sheet1
Age	Sex	Type of tumour	Location of tumour	Grade	TumourSizecm3
29	M	Glioma	Frontal	2	54.912
60	F	Adenoma	Pituitary		4.76
36	F	Adenoma	Pituitary		11.832
70	M	Adenoma	Pituitary		6.256
56	M	Glioma	Temporal	2	154
45	M	Adenoma	Pituitary		5.5
46	M	Glioma	Frontal	3	32
38	F	Glioma	Cerebellum	1	12.96
59	M	Adenoma	Pituitary		14.742
52	M	Glioma	Frontal	2	3.51
63	F	Meningioma	Parietal	1	63.855
58	F	Glioma	Frontal	2	162
25	F	Glioma	Frontal	1	0.384
