# Supplementary material for: Driving habits and behaviors of patients with brain tumors: a self-report, cognitive and driving simulation study
Source: Sci Rep. 2018 Mar 15;8:4635. doi: 10.1038/s41598-018-22937-y (PMC5854700; doi:10.1038/s41598-018-22937-y)
Supplement: Supplementary file 3 — Supplementary Dataset 3 [file 41598_2018_22937_MOESM3_ESM.xlsx]

## Sheet: Total Driving Errors
PatientorControl	TotalCrashesoffroadcollisionspedhit	Speedexceedancesamptickets	Centrallinecrossing	Roadedgeexcursions	Lane Deviations	StopSignsMissed	Totaldrivingerrors	TotalRiskyErrors	Totallengthofrunseconds	TimeOverSpeed	TimeOutofLane	SDinLanePosition	SDinSteering	SDinSpeed	RT Errors	LT Errors	LT+Terrors	LT+T+A Errors	All LT+T Errors	Total Turning Errors
0	0	9	0	0	0	0	9	0	1226.79	2.345	0	4.44001	72.1542	20.9784	0	0	0	0	0	0
0	0	9	2	0	2	3	14	2	1249.62	3.025	0.165	4.1716	93.2762	20.1887	2	0	0	0	0	2
0	0	6	2	0	2	2	10	2	1320.83	0.86	0.32	4.64706	93.3758	20.1272	2	0	0	0	0	2
0	0	8	3	0	3	0	11	3	1638.56	1.59	0.245	4.36991	80.9099	19.9241	0	1	1	0	1	2
0	0	0	1	0	1	0	1	1	1723.54	0	0.31	4.17982	82.6387	16.4994	0	0	1	0	1	1
0	0	11	1	0	1	1	13	1	1260.33	3.38	1.745	4.76773	75.6462	22.1774	0	0	1	0	1	1
0	0	3	1	0	1	2	6	1	1464.44	0.84	0.015	4.42995	72.7919	19.2	0	0	1	0	1	1
0	1	2	1	0	1	0	4	2	1363.62	0.6	0.14	4.43123	67.0504	18.9109	0	0	1	0	1	1
0	0	13	8	3	11	2	26	11	1249.09	4.095	1.02	4.65121	78.928	22.2643	8	1	0	0	0	9
0	1	2	0	0	0	3	6	1	1476.41	0.22	0	4.44467	84.2073	20.1837	0	0	0	0	0	0
0	0	16	1	1	2	1	19	2	1206.75	7.14	0.11	4.2608	73.7583	22.9855	0	0	1	0	1	1
0	2	25	0	0	0	2	29	2	1085.55	10.395	0	4.3685	77.3731	22.1772	0	0	2	0	2	2
0	0	11	1	1	2	2	15	2	1121.39	6.01	0.505	4.5189	71.7432	20.2573	0	0	1	0	1	1
1	0	14	0	0	0	2	16	0	1110.64	3.925	0	4.57365	77.2727	22.7879	0	0	0	0	0	0
1	2	14	1	0	1	1	18	3	1373.98	4.505	0.01	4.02482	78.9194	22.1391	2	0	1	0	1	3
1	1	6	5	0	5	3	15	6	1218.22	1.18	0.44	4.42235	78.4604	20.3203	2	0	0	0	0	2
1	0	13	2	0	2	3	18	2	1406.73	2.79	0.95	4.51479	87.0556	21.1377	0	0	1	0	1	1
1	0	24	12	0	12	6	42	12	1208.03	12.755	1.765	4.13843	70.5478	24.6414	0	0	0	1	1	1
1	0	8	0	0	0	0	8	0	1264.19	2.43	0	4.40264	72.8298	22.3251	0	0	0	0	0	0
1	0	11	0	0	0	1	12	0	1221.78	2.825	0	4.38276	75.044	21.435	0	0	0	0	0	0
1	0	7	0	1	1	0	8	1	1273.91	1.715	0.02	4.22437	68.9094	20.004	0	0	0	0	0	0
1	0	26	6	2	8	1	35	8	1156.79	12.365	1.165	4.22394	71.6815	23.9339	3	0	1	0	1	4
1	0	5	4	0	4	1	10	4	1212.83	0.92	1.37	4.45983	68.7145	22.108	0	0	2	0	2	2
1	2	10	4	0	4	2	18	6	1356.63	4.42	0.445	4.0589	61.5182	20.4126	2	0	2	0	2	4
1	0	11	15	0	15	2	28	15	1352.41	4.465	2.055	4.39356	77.6412	21.2937	6	0	2	0	2	8
1	0	17	0	0	0	0	17	0	1164.89	5.645	0	4.30974	73.946	22.7616	0	0	0	0	0	0

## Sheet: Bus Following Errors
Patient or Control	Total Crashes (off road, collisions, ped)	Speed Exeedances & Tickets	Centre Line Crossings	Road Edge Excursions	Lane Deviations	Total Errors	Length of run (s)	Over Speed Time (%)	Over Speed Distance (%)	Out of Lane Time (%)	Out of Lane Distance (%)	Range (mean)	Range SD	SD Lane	SD Steering	SD Speed
0	0	1	0	2	2	3	281.92	0.98	1.47	2.03	1.89	79.6568	32.9791	0.451574	2.46191	8.74995
0	0	0	0	0	0	0	290.26	0	0	0	0	75.1101	30.2937	0.451574	2.46191	8.74995
0	0	0	0	3	3	3	292.81	0	0	2.58	2.8	86.1129	19.3909	0.463884	2.51294	6.74352
0	0	0	0	0	0	0	289.28	0	0	0	0	47.4909	15.003	0.263344	3.09526	9.20877
0	0	0	0	0	0	0	298.42	0	0	0	0	71.9844	16.4664	0.203018	2.7866	6.2773
0	0	2	0	0	0	2	288.2	2.02	3.03	0	0	81.4846	30.332	0.317798	2.50361	8.85117
0	0	0	0	0	0	0	307.35	0	0	0	0	58.4126	17.4426	0.283367	2.81357	7.6738
0	0	0	0	0	0	0	294.01	0	0	0	0	37.3332	6.50145	0.198652	2.84924	7.94647
0	0	2	0	13	13	15	289.12	0.05	0.04	8.45	9.66	39.3084	13.644	0.490304	4.63538	8.68546
0	0	0	0	0	0	0	288.47	0	0	0	0	36.327	7.74078	0.245243	3.03164	8.53274
0	0	4	1	8	9	13	278.32	4.96	7.15	5.99	7.43	39.2786	16.1103	0.514034	3.06746	11.4958
0	0	0	0	4	4	4	261.62	0	0	1.24	1.38	33.978	5.02107	0.300288	3.40846	8.90812
0	0	1	1	0	1	2	271.42	2.35	3.45	0.12	0.15	75.5748	13.6108	0.30376	2.57627	4.89654
1	0	1	0	0	0	1	277.72	0.31	0.3	0	0	6.59281	7.95495	0.259717	2.64663	8.75067
1	0	5	5	2	7	12	271.96	6.68	9.71	2.24	2.66	72.1025	31.8037	0.410313	4.52628	14.6131
1	0	1	0	0	0	1	289.98	0.18	0.28	0	0	85.1906	31.5365	0.329396	2.98216	7.84238
1	0	3	0	0	0	3	282.9	7.58	11.51	0	0	75.9807	31.0515	0.306495	2.97046	11.2832
1	0	2	3	0	3	5	303.91	2.67	4.09	1.51	1.69	57.0986	17.3836	0.391273	2.79444	10.0859
1	0	1	0	0	0	1	303.51	0.13	0.14	0	0	90.967	20.6434	0.292631	2.43575	5.3786
1	0	1	1	0	1	2	281.02	0.06	0.06	0.01	0.01	58.2803	12.9561	0.409389	2.57969	5.52782
1	0	0	0	0	0	0	299.66	0	0	0	0	51.5617	12.9876	0.244206	3.72221	7.0634
1	0	3	0	0	0	3	305.45	0.44	0.6	0	0	51.4205	9.13046	0.343417	3.19277	9.46875
1	0	1	0	1	1	2	289.42	0.28	0.28	0.23	0.25	22.3815	5.17669	0.352333	3.4375	9.81474
1	0	1	0	6	6	7	284.69	0	0	5.36	5.9	85.4951	33.6036	0.411004	2.80825	11.2155
1	0	2	0	1	1	3	297.87	1.48	2.21	0.22	0.32	49.8732	20.8144	0.380233	3.57031	10.5975
1	0	2	0	0	0	2	279.6	1.95	2.72	0	0	34.8569	5.82162	0.291272	2.80514	9.64467

## Sheet: Correlations with Driving_SPSS
Years of driving experience (continuous variable)	In an average week, how much time do you spend driving? (hours)	How would you rate the quality of your driving? (1: poor; 2: fair; 3: average; 4: good; 5: excellent)	How fast do you usually drive compared to the general flow of traffic in the city? (1: much slower; 2: somewhat slower: 3: about the same: 4: somewhat faster: 5: much faster)	How fast do you usually drive compared to the general flow of traffic on the highway? (1: much slower; 2: somewhat slower; 3: about the same; 4: somewhat faster; 5: much faster)	I have concerns about my ability to drive safely (1: strongly disagree; 2: disagree; 3: no opnion; 4: agree; 5: strongly agree)	Others have concerns about my ability to drive safely (1: strongly disagree; 2: disagree; 3: no opnion; 4: agree; 5: strongly agree)	I have limited the amount of driving that I do (1: strongly disagree; 2: disagree; 3: no opnion; 4: agree; 5: strongly agree)	I avoid driving in busy traffic (1: strongly disagree; 2: disagree; 3: no opnion; 4: agree; 5: strongly agree)	I will drive faster than the speed limit if I think that I won't be caught (1: strongly disagree; 2: disagree; 3: no opnion; 4: agree; 5: strongly agree)	I will run a red light if I think that I won't get caught (1: strongly disagree; 2: disagree; 3: no opnion; 4: agree; 5: strongly agree)	How many miles a week do you drive?	Have you ever been involved in any accidents when you were the driver?	If yes: how many?		Do you have experience playing driving video games? (1: no; 2: yes)	UFOV Processing speed	UFOV Divided attention	UFOV Selective attention	TMTA time	TMTA errors	TMTB time	TMTB errors	Digit span forward	Digit span backward	Digit span total	Digit symbol total time	HADS Anxiety raw score	HADS Depression raw score	HADS total	Total Correct FAS (Imin S)	Total Correct FAS (1min S) - 1st 15sec	Total Correct FAS (1min S) - Last 45sec	Total Correct FAS (2min S)	Total Perseverations FAS (Imin S)	Total Perseverations FAS (2min S)	Total FAS-Number of Switches (1min S)	Total FAS-Number of Switches (2min S)	City Speedexceedancesamptickets	City Centrallinecrossing	City Totaldrivingerrors	CityTimeOverSpeed	CitySDinSpeed	BF Speed Exeedances & Tickets	BF Centre Line Crossings	BF Total Errors	BF Over Speed Time (%)	BF SD Speed	BF Range SD
12	5	4	4	4	2	4	5	1	4	1	20	1	0		2	17	17	40	15.36	0	28.49	0	6	2	8	243.34	7	3	10	27	17	10	31	1	1	19	21	14	0	16	3.925	22.7879	1	0	1	0.31	8.75067	7.95495
40	40	3	3	3	1	1	1	1	1	1	100	2	1		1	17	43		24.51	0	60.68	0	12	5	17	169.98	11	3	14	40	13	27	53	2	2	34	43	14	1	18	4.505	22.1391	5	5	12	6.68	14.6131	31.8037
20		3	3	2	1	1	1	2	2	1	5	2	1		1	17	17	57	22.51	0	52.08	0	11	8	19	113.07	8	3	11	34	15	19	32	1	1	28	35	6	5	15	1.18	20.3203	1	0	1	0.18	7.84238	31.5365
53	12	5	3	3	1	1	1	1	5	5	120	2	1		2	17	43	103	23.26	0	65.06	0	12	4	16	171.35	11	6	17	41	13	28	41	2	2	26	34	13	2	18	2.79	21.1377	3	0	3	7.58	11.2832	31.0515
59	16	4	3	4	2	2	1	1	4	3	150	2	1		1	17	17	93	24.1	1	59.82	0	14	8	22	229.9	10	6	16	39	17	22	38	2	2	28	38	24	12	42	12.755	24.6414	2	3	5	2.67	10.0859	17.3836
30	14	5	4	4	1	1	1	1	4	1	200	1	0		2	17	17	40	12.55	0	39.2	0	13	12	25	128.78	2	1	3	45	19	26	40	5	6	30	36	8	0	8	2.43	22.3251	1	0	1	0.13	5.3786	20.6434
30	10	4	3	2	1	1	1	1	1	2	120	1	0		1	50	180	130	15.14	0	55.44	2	12	6	18	136.35	2	1	3	36	9	27	32	0	0	29	36	11	0	12	2.825	21.435	1	1	2	0.06	5.52782	12.9561
15	6	4	3	3	3	3	4	3	3	1	300	2	1		1				48.02	0	101.4	0	8	5	13	276.12	7	7	14	18	10	8	16	1	1	13	16	7	0	8	1.715	20.004	0	0	0	0	7.0634	12.9876
43	5	4	3	3	1	1	1	1	5	1	150	1	0		1	17	213	114	16.48	0	39.77	1	9	6	15	149.42	6	0	6	57	19	38	62	6	6	41	47	26	6	35	12.365	23.9339	3	0	3	0.44	9.46875	9.13046
17	2	4	2	3	1	4	4	2	1	2	10	1	0		2	17	17	57	28.33	0	31.68	0	8	5	13	176.54	7	7	14	18	10	8	13	0	0	8	9	5	4	10	0.92	22.108	1	0	2	0.28	9.81474	5.17669
35	15	4	3	2	1	1	1	1	1	1		2	2		1	77			39.58	0	104.81	0	8	5	13	184.1	3	1	4	34	15	19	32	1	1	25	28	10	4	18	4.42	20.4126	1	0	7	0	11.2155	33.6036
	2	4	2	2	2	1	5	2	5	1	10	1	0		1	17	17	133	28.03	0	47.94	1	11	6	17	174.18	8	6	14	29	14	15	25	0	1	16	22	11	15	28	4.465	21.2937	2	0	3	1.48	10.5975	20.8144
7	5	5	3	3	1	1	1	1	1	1	100	2	2		1	17	17	57	21.19	0	29.71	0	15	9	24	130.5	6	1	7	30	13	17	23	0	0	19	23	17	0	17	5.645	22.7616	2	0	2	1.95	9.64467	5.82162
